# Supplementary material for: Proliferative and Invasive Colorectal Tumors in Pet Dogs Provide Unique Insights into Human Colorectal Cancer
Source: Cancers (Basel). 2018 Sep 14;10(9):330. doi: 10.3390/cancers10090330 (PMC6162437; doi:10.3390/cancers10090330)
Supplement: Supplementary file 1 [file cancers-10-00330-s001.zip]

Archive with 2 entries (2 files):
- cancers-358916 - Supplementary tables.xlsx
- cancers-358916-supplementary.pdf
